# Supplementary material for: Pulses and Cancer Outcomes: A Scoping Review of Human Studies on Risk Reduction
Source: Nutrients. 2026 Jun 24;18(13):2064. doi: 10.3390/nu18132064 (PMC13362925; doi:10.3390/nu18132064)
Supplement: Supplementary file 1 [file nutrients-18-02064-s001.zip]

Archive with 1 entries (1 files):
- nutrients-4369352-supplementary.rar
